# Supplementary material for: Altered gut metabolites and microbiota interactions are implicated in colorectal carcinogenesis and can be non-invasive diagnostic biomarkers
Source: Microbiome. 2022 Feb 21;10:35. doi: 10.1186/s40168-021-01208-5 (PMC8862353; doi:10.1186/s40168-021-01208-5)
Supplement: Supplementary file 2 — Additional file 1: Table S1. Demographic and clinical details of samples. [file 40168_2021_1208_MOESM2_ESM.xlsx]

## Sheet: Table S1
Table S1 Demographic and clinical details of samples
Factor	NC	CRA	CRC	p-value
Sample size	128	140	118	NA
Age	64.03 (6.84)	65.84 (5.53)	73.21 (10.37)	<0.0001
Gender	Male: 59;	Male: 82;	Male: 64;	0.1191
	Female: 69	Female: 58	Female: 54
Obese subjects	16	30	16	0.0558
NC: normal control. CRA: colorectal adenoma. CRC: colorectal cancer. NA: not applicable. Age format: mean (standard deviation). Kruskal-Wallis test was performed on continuous factor age. Fisher’s exact test was performed on categorical factors gender and obesity.
