# Supplementary material for: Altered gut metabolites and microbiota interactions are implicated in colorectal carcinogenesis and can be non-invasive diagnostic biomarkers
Source: Microbiome. 2022 Feb 21;10:35. doi: 10.1186/s40168-021-01208-5 (PMC8862353; doi:10.1186/s40168-021-01208-5)
Supplement: Supplementary file 3 — Additional file 2: Table S2. Differential test results for CRC vs NC. [file 40168_2021_1208_MOESM3_ESM.xlsx]

## Sheet: Table S2
Table S2 Differential test results for CRC vs NC
Metabo_Name	FC	Log2FC	p_value	N.Log10P	FDR	N.Log10FDR	VIP score
Phenylacetic acid	2.0266	1.0191	0.000369513	3.43237	0.0304532	1.51637	2.49399
Butyric acid	0.66611	-0.58618	0.000627902	3.20211	0.0304532	1.51637	2.42128
Norvaline	1.5543	0.63623	0.00109453	2.96077	0.03539	1.45112	2.3205
L-Proline	1.8052	0.85213	0.00167185	2.7768	0.0405424	1.39209	2.1837
L-Phenylalanine	1.638	0.71193	0.00579313	2.23709	0.112387	0.949285	1.73013
L-Alpha-aminobutyric acid	1.8294	0.87135	0.00818156	2.08716	0.132269	0.878543	1.87193
L-Alanine	2.4108	1.2695	0.0140775	1.85147	0.136552	0.864703	1.71282
L-Valine	1.9088	0.93263	0.0118309	1.92698	0.136552	0.864703	1.93023
Oxoglutaric acid	1.7916	0.84126	0.0127329	1.89507	0.136552	0.864703	1.8281
Phenyllactic acid	1.1974	0.25989	0.0112421	1.94915	0.136552	0.864703	1.75939
Myristic acid	1.2901	0.36743	0.0163695	1.78596	0.144349	0.840585	1.64356
Glycine	2.444	1.2893	0.0218498	1.66055	0.163033	0.787724	1.48481
L-Aspartic acid	1.5569	0.63871	0.0204455	1.6894	0.163033	0.787724	1.61767
3-Aminoisobutanoic acid	1.9709	0.97887	0.0317379	1.49842	0.219899	0.657778	1.54887
L-Serine	1.5251	0.60889	0.0362701	1.44045	0.234547	0.62977	1.42636
Palmitoleic acid	1.865	0.89918	0.0394167	1.40432	0.238964	0.621668	1.03937
L-Leucine	1.6268	0.70207	0.0470025	1.32788	0.262831	0.580323	1.43944
L-Isoleucine	1.5423	0.62507	0.054192	1.26607	0.262831	0.580323	1.32314
L-Tyrosine	1.5345	0.61779	0.0500689	1.30043	0.262831	0.580323	1.52275
Gamma-Aminobutyric acid	1.4643	0.55021	0.0528604	1.27687	0.262831	0.580323	1.35409
L-Methionine	1.3126	0.39241	0.0571733	1.24281	0.264086	0.578255	1.41238
Pelargonic acid	1.3193	0.39982	0.0632902	1.19866	0.27344	0.563139	1.34092
Alpha-Linolenic acid	0.82948	-0.26973	0.0648362	1.18818	0.27344	0.563139	1.44567
Aminoadipic acid	1.104	0.14277	0.073905	1.13133	0.298699	0.524766	1.28087
Arachidic acid	0.72208	-0.46978	0.0817588	1.08747	0.317224	0.498634	1.34193
Nervonic acid	0.65048	-0.62043	0.0857688	1.06667	0.319983	0.494872	1.25258
Malic acid	1.3742	0.45864	0.0987596	1.00542	0.354803	0.450013	1.13597
Tartaric acid	1.4817	0.56727	0.111047	0.954494	0.371432	0.43012	1.13835
Pyroglutamic acid	1.2644	0.33841	0.111047	0.954494	0.371432	0.43012	1.32845
Hexanoic acid	1.484	0.56945	0.12451	0.904797	0.402581	0.395147	0.972427
Citric acid	2.1444	1.1005	0.173718	0.760155	0.526583	0.278533	1.05571
Linoleic acid	0.90209	-0.14866	0.172023	0.764415	0.526583	0.278533	0.906165
Glutaric acid	1.2609	0.33446	0.19474	0.710546	0.572416	0.242288	0.906108
Oxoadipic acid	1.7329	0.79321	0.208347	0.681214	0.584639	0.233112	0.823119
Oxalic acid	0.91806	-0.12333	0.210952	0.675816	0.584639	0.233112	0.936859
Dodecanoic acid	2.3569	1.2369	0.244074	0.612479	0.614173	0.21171	0.682867
3-3-Hydroxyphenyl-3-hydroxypropanoic acid	0.70341	-0.50756	0.24699	0.60732	0.614173	0.21171	0.719119
4-Hydroxycinnamic acid	1.2882	0.36539	0.24956	0.602824	0.614173	0.21171	0.726078
Ethylmethylacetic acid	1.1924	0.25392	0.253267	0.596421	0.614173	0.21171	0.799909
3-Indoleacetonitrile	1.0981	0.13498	0.228463	0.641184	0.614173	0.21171	0.637914
Melatonin	0.5874	-0.76758	0.263467	0.579274	0.619159	0.208198	0.597912
L-Asparagine	0.90172	-0.14924	0.26809	0.57172	0.619159	0.208198	0.729717
Citramalic acid	2.2498	1.1698	0.288761	0.539461	0.623316	0.205292	1.05701
Caprylic acid	0.81946	-0.28725	0.289167	0.538851	0.623316	0.205292	0.498821
Glutathione	1.15	0.20161	0.284705	0.545605	0.623316	0.205292	0.72101
Beta-Alanine	1.4179	0.50374	0.305376	0.515165	0.643945	0.191151	0.73017
Pentadecanoic acid	1.1286	0.17452	0.330572	0.480734	0.682245	0.16606	0.650111
Heptadecanoic acid	1.041	0.058037	0.337753	0.471401	0.682543	0.16587	0.630781
3-Hydroxyphenylacetic acid	1.2763	0.35192	0.357076	0.447239	0.706865	0.150664	0.448034
Heptanoic acid	0.20553	-2.2825	0.367947	0.434215	0.70702	0.150568	0.202921
L-Lysine	1.2024	0.2659	0.379021	0.421336	0.70702	0.150568	0.734455
Glyceric acid	0.86856	-0.2033	0.37805	0.422451	0.70702	0.150568	0.617908
Arachidonic acid	1.2714	0.34645	0.404805	0.392754	0.728968	0.137292	0.777248
Acetic acid	1.0311	0.044227	0.405817	0.39167	0.728968	0.137292	0.608496
Succinic acid	0.78996	-0.34015	0.44006	0.356488	0.746664	0.126875	0.207714
Eicosenoic acid	0.79424	-0.33236	0.434767	0.361743	0.746664	0.126875	0.280254
cis-Aconitic acid	1.1233	0.16775	0.446459	0.350218	0.746664	0.126875	0.258841
Hydroxyphenyllactic acid	1.0495	0.069729	0.445389	0.351261	0.746664	0.126875	0.676191
Behenic acid	0.84212	-0.24791	0.487072	0.312407	0.78709	0.103975	0.752751
L-Glutamic acid	1.1092	0.14949	0.494974	0.305417	0.78709	0.103975	0.76393
3-Methyl-2-oxovaleric acid	1.099	0.13618	0.48147	0.317431	0.78709	0.103975	0.366064
2-Hydroxybutyric acid	0.33874	-1.5618	0.510982	0.291595	0.799385	0.0972442	0.0801663
5-Dodecenoic acid	1.8988	0.92509	0.526083	0.278946	0.799385	0.0972442	0.639294
Nicotinic acid	1.311	0.3907	0.540225	0.267425	0.799385	0.0972442	0.487716
Isobutyrate	1.1886	0.2493	0.548561	0.260775	0.799385	0.0972442	0.360564
1H-Indole-3-acetamide	0.94779	-0.077367	0.547366	0.261722	0.799385	0.0972442	0.386653
Erucic acid	0.97779	-0.032407	0.552152	0.257941	0.799385	0.0972442	0.462025
Pimelic acid	1.2844	0.36113	0.564207	0.248561	0.804825	0.0942984	0.533533
Hydrocinnamic acid	2.1951	1.1343	0.618702	0.208518	0.845269	0.0730048	0.296869
L-Homoserine	1.1607	0.21497	0.604864	0.218342	0.845269	0.0730048	0.498752
Ornithine	1.0187	0.026794	0.612395	0.212968	0.845269	0.0730048	0.357014
Putrescine	1.6699	0.73977	0.727889	0.137935	0.86408	0.0634461	0.228196
Docosapentaenoic acid n6	0.66147	-0.59625	0.721836	0.141561	0.86408	0.0634461	0.43412
Docosahexaenoic acid	0.6652	-0.58814	0.694486	0.158336	0.86408	0.0634461	0.34484
Homocysteine	1.3998	0.48517	0.712456	0.147242	0.86408	0.0634461	0.368492
D-2-Hydroxyglutaric acid	0.76913	-0.3787	0.687216	0.162907	0.86408	0.0634461	0.253078
Methylsuccinic acid	0.82017	-0.28601	0.642924	0.19184	0.86408	0.0634461	0.436465
Fumaric acid	1.1129	0.15427	0.666227	0.176378	0.86408	0.0634461	0.429848
Stearic acid	0.91037	-0.13547	0.693826	0.15875	0.86408	0.0634461	0.311797
Malonic acid	1.0444	0.062722	0.739367	0.13114	0.86408	0.0634461	0.2232
3-Hydroxybutyric acid	1.0307	0.04368	0.722507	0.141158	0.86408	0.0634461	0.000603358
2-methyl-butyric acid	1.0219	0.031286	0.733282	0.134729	0.86408	0.0634461	0.0347313
Propionate	1.0191	0.027331	0.67669	0.16961	0.86408	0.0634461	0.295658
Indoleacetic acid	1.1786	0.23712	0.774832	0.110792	0.894747	0.0482998	0.257255
2-Phenylglycine	0.65695	-0.60615	0.888037	0.0515689	0.94976	0.0223862	0.188867
Nonadecanoic acid	1.3307	0.41223	0.895126	0.0481158	0.94976	0.0223862	0.293164
L-Norleucine	1.3138	0.39378	0.847116	0.0720569	0.94976	0.0223862	0.0155697
Adipic acid	1.1857	0.24576	0.8753	0.057843	0.94976	0.0223862	0.0471011
8,11,14-Eicosatrienoic acid	0.86628	-0.2071	0.900803	0.0453701	0.94976	0.0223862	0.300771
Capric acid	1.1413	0.19064	0.881665	0.0546966	0.94976	0.0223862	0.156027
Glycolic acid	1.1113	0.15222	0.88025	0.0553939	0.94976	0.0223862	0.0228065
p-Hydroxyphenylacetic acid	1.0915	0.12632	0.852739	0.069184	0.94976	0.0223862	0.174167
Docosatrienoic acid	1.1432	0.19312	0.953519	0.0206707	0.98395	0.00702682	0.127939
Isovalerate	1.086	0.11898	0.947806	0.0232805	0.98395	0.00702682	0.0180598
Hydroxypropionic acid	1.2764	0.35206	0.990699	0.00405838	0.990699	0.00405838	0.188284
Palmitic acid	0.89634	-0.15789	0.986406	0.00594418	0.990699	0.00405838	0.22395
Valerate	1.0057	0.0082404	0.987122	0.00562932	0.990699	0.00405838	0.246022
