# Supplementary material for: Altered gut metabolites and microbiota interactions are implicated in colorectal carcinogenesis and can be non-invasive diagnostic biomarkers
Source: Microbiome. 2022 Feb 21;10:35. doi: 10.1186/s40168-021-01208-5 (PMC8862353; doi:10.1186/s40168-021-01208-5)
Supplement: Supplementary file 4 — Additional file 3: Table S3. Differential test results for CRC vs CRA. [file 40168_2021_1208_MOESM4_ESM.xlsx]

## Sheet: Table S3
Table S3 Differential test results for CRC vs CRA
Metabo_Name	FC	Log2FC	p_value	N.Log10P	FDR	N.Log10FDR	VIP score
Phenyllactic acid	2.898	1.5351	4.44819e-08	7.35182	4.23085e-06	5.37357	2.47304
Phenylacetic acid	2.768	1.4689	8.7234e-08	7.05931	4.23085e-06	5.37357	2.19918
L-Phenylalanine	2.3482	1.2315	8.53295e-07	6.0689	2.75899e-05	4.55925	1.94711
L-Valine	3.2894	1.7178	1.76395e-06	5.75351	4.27758e-05	4.3688	2.20962
L-Alpha-aminobutyric acid	3.4963	1.8058	3.34981e-06	5.47498	6.49862e-05	4.18718	2.03442
L-Proline	2.7319	1.4499	4.73713e-06	5.32448	7.65836e-05	4.11586	2.03086
L-Alanine	8.3217	3.0569	1.00456e-05	4.99802	0.000135713	3.86738	2.00409
Oxoglutaric acid	2.8739	1.523	1.11928e-05	4.95106	0.000135713	3.86738	1.93753
L-Isoleucine	2.9765	1.5736	2.79879e-05	4.55303	0.000271482	3.56626	1.8576
Gamma-Aminobutyric acid	2.8794	1.5258	2.61866e-05	4.58192	0.000271482	3.56626	1.90364
L-Leucine	2.8515	1.5117	5.41732e-05	4.26622	0.000477709	3.32084	1.74945
Glycine	8.6583	3.1141	0.000183696	3.7359	0.00127281	2.89524	1.70196
L-Methionine	2.1704	1.118	0.000161782	3.79107	0.00127281	2.89524	1.49561
L-Tyrosine	2.0662	1.047	0.000183705	3.73588	0.00127281	2.89524	1.6653
L-Aspartic acid	2.3004	1.2019	0.000236185	3.62675	0.00152733	2.81607	1.58369
Butyric acid	0.62036	-0.68883	0.000314437	3.50247	0.00190627	2.71981	1.58721
Glutathione	1.2614	0.33505	0.000449248	3.34751	0.00256336	2.59119	1.4052
Succinic acid	1.036	0.051024	0.0011619	2.93483	0.00626137	2.20333	1.14196
2-Hydroxybutyric acid	1.2692	0.34396	0.00172328	2.76364	0.00879779	2.05563	1.33612
Malic acid	2.2609	1.1769	0.00207164	2.68369	0.0100475	1.99794	1.37353
3-Aminoisobutanoic acid	5.4706	2.4517	0.00237564	2.62422	0.0109732	1.95967	1.35748
Ornithine	1.6428	0.71616	0.00444855	2.35178	0.019614	1.70743	1.21695
Beta-Alanine	2.0234	1.0168	0.00528377	2.27706	0.0213552	1.6705	1.31348
Myristic acid	1.0698	0.097383	0.0050956	2.2928	0.0213552	1.6705	1.03406
Oxoadipic acid	2.7449	1.4567	0.00724488	2.13997	0.027029	1.56817	1.17731
Alpha-Linolenic acid	0.66716	-0.58389	0.0071367	2.1465	0.027029	1.56817	1.18644
L-Serine	1.861	0.89611	0.0090539	2.04316	0.032527	1.48776	1.04951
Nicotinic acid	2.2049	1.1407	0.012032	1.91966	0.0416822	1.38005	1.16146
Linoleic acid	0.72511	-0.46372	0.0129766	1.88684	0.0434046	1.36246	1.06515
Pelargonic acid	1.735	0.79492	0.0145842	1.83612	0.0471555	1.32647	1.16603
Pyroglutamic acid	1.6598	0.73103	0.0179241	1.74656	0.0560852	1.25115	1.22167
Glutaric acid	1.7747	0.82756	0.0260925	1.58348	0.0785322	1.10495	1.00744
Hexanoic acid	1.6281	0.70317	0.0267171	1.57321	0.0785322	1.10495	1.0497
L-Homoserine	1.5527	0.63481	0.0374514	1.42653	0.104218	0.982059	1.11356
5-Dodecenoic acid	0.9472	-0.07826	0.0376043	1.42476	0.104218	0.982059	1.08622
Pimelic acid	2.2449	1.1667	0.0445587	1.35107	0.120061	0.920598	1.15531
Dodecanoic acid	0.76687	-0.38295	0.0565672	1.24744	0.148298	0.828865	0.204466
1H-Indole-3-acetamide	1.0555	0.077914	0.0663128	1.1784	0.169272	0.771414	0.759094
Tartaric acid	1.6757	0.74477	0.071946	1.14299	0.178943	0.747286	0.824025
Pentadecanoic acid	1.3346	0.41645	0.0739537	1.13104	0.179338	0.746328	0.787778
Melatonin	1.4917	0.57697	0.0761455	1.11836	0.180149	0.744368	0.667262
Citramalic acid	2.8169	1.4941	0.0793889	1.10024	0.183351	0.736718	1.01973
Citric acid	2.2892	1.1948	0.0958162	1.01856	0.216144	0.665258	0.708738
Homocysteine	1.8455	0.884	0.119957	0.920975	0.247571	0.606301	0.725664
L-Lysine	1.6163	0.6927	0.114859	0.939836	0.247571	0.606301	0.807673
Oxalic acid	0.78091	-0.35676	0.113325	0.945675	0.247571	0.606301	0.615593
Ethylmethylacetic acid	1.2455	0.31675	0.117581	0.929662	0.247571	0.606301	0.426095
D-2-Hydroxyglutaric acid	1.5831	0.66276	0.126473	0.898002	0.255581	0.592472	0.651818
L-Glutamic acid	1.3921	0.4773	0.131968	0.879533	0.261242	0.582957	0.673477
Adipic acid	2.0185	1.0133	0.173082	0.761749	0.335778	0.473947	0.546203
L-Asparagine	2.301	1.2023	0.185554	0.73153	0.34613	0.460761	0.665868
Docosatrienoic acid	1.3146	0.39465	0.184719	0.733489	0.34613	0.460761	0.536292
Arachidic acid	0.9136	-0.13036	0.216175	0.665194	0.395642	0.402698	0.689911
Hydroxypropionic acid	2.3372	1.2248	0.226291	0.645334	0.399096	0.398923	0.624663
Docosapentaenoic acid n6	1.3469	0.42968	0.226292	0.645332	0.399096	0.398923	0.458848
4-Hydroxycinnamic acid	0.90976	-0.13644	0.233439	0.631827	0.404349	0.393243	0.53854
L-Norleucine	2.054	1.0384	0.255489	0.592628	0.434779	0.361731	0.705233
8,11,14-Eicosatrienoic acid	1.0164	0.023429	0.260067	0.584914	0.43494	0.361571	0.285928
Docosahexaenoic acid	1.268	0.34254	0.284558	0.545829	0.467833	0.329909	0.34809
Eicosenoic acid	1.1081	0.1481	0.310569	0.507841	0.502087	0.299221	0.366083
Hydrocinnamic acid	2.5508	1.351	0.335573	0.474213	0.533616	0.272771	0.379482
Heptanoic acid	0.3757	-1.4123	0.356134	0.448387	0.557177	0.254007	0.136912
Palmitoleic acid	2.2645	1.1792	0.404754	0.392809	0.604018	0.21895	0.0270705
Hydroxyphenyllactic acid	1.1735	0.23082	0.400049	0.397887	0.604018	0.21895	0.3485
Norvaline	1.1595	0.21348	0.395376	0.402989	0.604018	0.21895	0.391884
p-Hydroxyphenylacetic acid	1.8942	0.92158	0.458662	0.338508	0.664032	0.177811	0.103314
Erucic acid	1.2366	0.30642	0.458154	0.338989	0.664032	0.177811	0.247229
Putrescine	1.926	0.94558	0.470935	0.327039	0.671775	0.172776	0.32386
Nervonic acid	0.91246	-0.13217	0.496021	0.3045	0.697305	0.156577	0.292388
Caprylic acid	0.63927	-0.64551	0.539362	0.26812	0.736875	0.132606	0.464649
Aminoadipic acid	1.3409	0.42324	0.534945	0.271691	0.736875	0.132606	0.183213
Malonic acid	0.3234	-1.6286	0.559468	0.252225	0.747507	0.126385	0.344464
3-Hydroxyphenylacetic acid	1.9434	0.95861	0.581077	0.235766	0.747507	0.126385	0.040188
Methylsuccinic acid	0.75823	-0.39929	0.585676	0.232343	0.747507	0.126385	0.218461
Indoleacetic acid	1.2513	0.32341	0.56625	0.246992	0.747507	0.126385	0.455149
2-methyl-butyric acid	0.89037	-0.16753	0.575352	0.240066	0.747507	0.126385	0.289634
Acetic acid	0.79487	-0.3312	0.637336	0.195631	0.802878	0.0953505	0.334008
Capric acid	0.36641	-1.4485	0.684043	0.164916	0.805904	0.0937169	0.0144227
2-Phenylglycine	2.4336	1.2831	0.679743	0.167655	0.805904	0.0937169	0.204424
Arachidonic acid	1.377	0.46155	0.689588	0.161411	0.805904	0.0937169	0.339241
cis-Aconitic acid	1.1874	0.24782	0.661435	0.179513	0.805904	0.0937169	0.0478248
Glyceric acid	1.0885	0.12228	0.654167	0.184311	0.805904	0.0937169	0.233286
Isovalerate	0.92779	-0.10813	0.683429	0.165306	0.805904	0.0937169	0.0383382
Fumaric acid	0.75891	-0.398	0.720055	0.142635	0.809116	0.0919892	0.0234717
Stearic acid	0.90399	-0.14563	0.725702	0.139242	0.809116	0.0919892	0.176538
3-Methyl-2-oxovaleric acid	1.0523	0.07353	0.711926	0.147565	0.809116	0.0919892	0.173947
Propionate	0.97988	-0.029326	0.718177	0.143769	0.809116	0.0919892	0.234372
3-3-Hydroxyphenyl-3-hydroxypropanoic acid	1.6423	0.7157	0.752245	0.12364	0.82918	0.0813514	0.260806
Nonadecanoic acid	1.116	0.15829	0.775234	0.110567	0.839681	0.0758858	0.108474
Valerate	1.0376	0.053214	0.779085	0.108415	0.839681	0.0758858	0.239671
3-Indoleacetonitrile	2.4821	1.3115	0.833531	0.0790782	0.860133	0.0654343	0.212186
Heptadecanoic acid	0.89391	-0.1618	0.821136	0.0855848	0.860133	0.0654343	0.159039
Palmitic acid	0.90279	-0.14754	0.827002	0.0824932	0.860133	0.0654343	0.223488
Behenic acid	0.95368	-0.06843	0.821788	0.0852404	0.860133	0.0654343	0.162532
Glycolic acid	1.0009	0.0012413	0.859759	0.065623	0.87786	0.0565749	0.0812222
Isobutyrate	1.1369	0.1851	0.874253	0.0583629	0.88336	0.0538624	0.0292578
3-Hydroxybutyric acid	1.2965	0.3746	0.982631	0.00760975	0.982631	0.00760975	0.0476671
