# Supplementary material for: Altered gut metabolites and microbiota interactions are implicated in colorectal carcinogenesis and can be non-invasive diagnostic biomarkers
Source: Microbiome. 2022 Feb 21;10:35. doi: 10.1186/s40168-021-01208-5 (PMC8862353; doi:10.1186/s40168-021-01208-5)
Supplement: Supplementary file 5 — Additional file 4: Table S4. The list of significant associations among metabolites and bacteria following direct trends. [file 40168_2021_1208_MOESM5_ESM.xlsx]

## Sheet: Table S4
Table S4 The list of significant associations among metabolites and bacteria following direct trends
Species	Metabolites	Corr_NC	Corr_NC.p	Corr_NC.Beta	Corr_CRA	Corr_CRA.p	Corr_CRA.Beta	Corr_CRC	Corr_CRC.p	Corr_CRC.Beta	ZINB_G3_Trend
Streptococcus_anginosus	2-Hydroxybutyric acid	-1.75897	0.0174194	-0.00882145	-1.57662	0.0265084	-0.0419162	1.80919	0.0155169	0.244796	Increase
Streptococcus_parasanguinis	5-Dodecenoic acid	-3.38668	0.000410506	-0.00225606	-3.17842	0.000663102	-0.000272782	-2.19588	0.0063697	-0.000559848	Increase
Eggerthella_unclassified	5-Dodecenoic acid	-1.63615	0.0231129	-0.000869371	-7.78257	1.65e-08	-0.000212322	-11.6007	2.51e-12	-0.00103051	Decrease
Lactobacillus_delbrueckii	5-Dodecenoic acid	5.94503	1.13e-06	0.0499076	-1.93338	0.011658	-0.0312914	-7.83437	1.46e-08	-0.0022425	Decrease
Coprococcus_comes	Gamma-Aminobutyric acid	-17	1e-17	-0.000525841	-2.31914	0.00479574	-0.000357728	10.2945	5.08e-11	0.000299889	Increase
Lachnospiraceae_bacterium_1_4_56FAA	Gamma-Aminobutyric acid	17	1e-17	0.00026063	3.65285	0.000222407	0.000826658	1.44086	0.0362356	0.000103447	Decrease
Streptococcus_constellatus	Gamma-Aminobutyric acid	-3.78882	0.000162623	-0.000101165	-1.80195	0.0157779	-0.000451092	17	1e-17	0.000538643	Increase
Streptococcus_mutans	Gamma-Aminobutyric acid	-10.3149	4.84e-11	-0.00140777	-8.48441	3.28e-09	-0.00127954	9.61511	2.43e-10	0.000497198	Increase
Porphyromonas_gingivalis	Gamma-Aminobutyric acid	4.55841	2.76e-05	0.000218909	-2.16661	0.00681373	-0.00132676	-3.78289	0.000164859	-0.000607308	Decrease
Clostridium_clostridioforme	Glutaric acid	-7.00074	9.98e-08	-0.00463712	-3.38748	0.00040975	-0.00714888	-2.26914	0.00538093	-0.00342549	Increase
Peptostreptococcus_anaerobius	Glycine	-3.86644	0.000136006	-0.025918	1.58229	0.0261646	0.309163	1.87909	0.0132103	0.0223355	Increase
Paraprevotella_unclassified	Hexanoic acid	1.44653	0.0357656	0.00052995	-4.05085	8.9e-05	-0.000318992	-17	1e-17	-0.000958582	Decrease
Sutterella_parvirubra	L-Alpha-aminobutyric acid	-5.46939	3.39e-06	-0.122261	-2.20089	0.0062966	-0.0840083	-2.09004	0.00812752	-0.00946575	Increase
Anaerotruncus_unclassified	L-Asparagine	2.98321	0.00103943	0.000489219	4.45694	3.49e-05	0.00231498	17	1e-17	9.78e-05	Increase
Prevotella_nigrescens	L-Asparagine	5.41596	3.84e-06	0.0171355	-11.3436	4.53e-12	-0.00201989	-17	1e-17	-0.000509314	Decrease
Streptococcus_constellatus	L-Aspartic acid	-7.30862	4.91e-08	-0.000608968	-1.53837	0.028949	-0.000899825	7.09342	8.06e-08	0.000969449	Increase
Streptococcus_mutans	L-Aspartic acid	-10.6894	2.04e-11	-0.0016498	-3.27205	0.0005345	-0.00121918	2.66292	0.00217309	0.00101806	Increase
Synergistes_sp_3_1_syn1	L-Aspartic acid	17	1e-17	0.000355849	9.65232	2.23e-10	0.0015995	-5.43968	3.63e-06	-0.000645907	Decrease
Coprococcus_comes	L-Homoserine	-17	1e-17	-0.000357909	-3.17402	0.000669851	-0.000205237	16.0855	8.21e-17	0.000389823	Increase
Clostridium_hathewayi	L-Homoserine	-17	1e-17	-0.000319397	2.00073	0.00998324	0.000216392	4.09558	8.02e-05	0.000134935	Increase
Streptococcus_constellatus	L-Homoserine	-15.5944	2.54e-16	-0.000251375	-4.93424	1.16e-05	-0.000248803	4.10271	7.89e-05	0.000528325	Increase
Clostridium_symbiosum	L-Homoserine	-17	1e-17	-0.000386752	1.73032	0.0186073	0.000470594	16.1116	7.73e-17	0.000480536	Increase
Gemella_morbillorum	L-Homoserine	17	1e-17	0.000286041	2.98578	0.00103328	0.00017547	-2.27083	0.00536001	-0.000255479	Decrease
Streptococcus_mutans	L-Homoserine	-4.32901	4.69e-05	-0.0016192	-4.20558	6.23e-05	-0.00177916	1.83868	0.0144984	0.000692821	Increase
Sutterella_parvirubra	L-Homoserine	-14.5029	3.14e-15	-0.00583579	-2.64471	0.00226615	-0.00311613	-2.13704	0.00729388	-0.000971585	Increase
Parvimonas_unclassified	Linoleic acid	4.80959	1.55e-05	4.22e-05	-1.78035	0.0165823	-0.000140845	-2.23791	0.00578222	-0.000237686	Decrease
Parvimonas_micra	Linoleic acid	1.65357	0.0222039	0.000185809	-2.24205	0.00572729	-0.000163258	-15.3995	3.99e-16	-0.000262219	Decrease
Coprococcus_comes	L-Isoleucine	-5.42317	3.77e-06	-0.00094581	-1.38545	0.0411675	-0.000709655	3.96597	0.00010815	0.000602851	Increase
Streptococcus_mutans	L-Isoleucine	-4.65343	2.22e-05	-0.00256405	-4.33257	4.65e-05	-0.00245638	2.43109	0.00370601	0.00103009	Increase
Clostridium_citroniae	L-Leucine	10.2835	5.21e-11	0.000291322	2.01547	0.00964996	0.000198301	1.60296	0.0249484	0.000134962	Decrease
Roseburia_unclassified	L-Leucine	-2.4378	0.00364925	-0.000179957	-2.43631	0.0036618	-0.000318056	17	1e-17	0.000116408	Increase
Streptococcus_constellatus	L-Phenylalanine	-5.91395	1.22e-06	-0.000511368	1.31351	0.0485831	0.000358601	13.8905	1.29e-14	0.000425753	Increase
Anaerotruncus_unclassified	L-Serine	1.85869	0.0138457	0.00206451	3.80717	0.000155893	0.0057483	4.08599	8.2e-05	0.00290342	Increase
Streptococcus_mutans	L-Serine	-3.80435	0.000156911	-0.0043411	-2.43376	0.00368332	-0.00394918	1.4849	0.0327413	0.00166033	Increase
Lactobacillus_delbrueckii	L-Tyrosine	-2.84331	0.00143448	-0.00460079	-2.23432	0.00583021	-0.00979044	-1.93909	0.0115056	-0.00182635	Increase
Streptococcus_mutans	L-Tyrosine	-8.54589	2.85e-09	-0.00456042	-2.19578	0.00637111	-0.0038363	1.6785	0.0209655	0.00125652	Increase
Synergistes_sp_3_1_syn1	L-Tyrosine	17	1e-17	0.0020964	7.36425	4.32e-08	0.00341376	-3.34976	0.000446933	-0.00081056	Decrease
Coprococcus_comes	L-Valine	-10.1261	7.48e-11	-0.00082894	-8.60577	2.48e-09	-0.000443245	11.3711	4.25e-12	0.000297429	Increase
Eubacterium_ventriosum	L-Valine	-7.85764	1.39e-08	-0.000307555	-7.38774	4.1e-08	-0.000490725	2.19471	0.00638688	0.000146581	Increase
Anaerostipes_hadrus	L-Valine	8.2345	5.83e-09	0.000304303	1.47631	0.0333956	0.000152158	1.40422	0.0394255	7.5e-05	Decrease
Clostridium_symbiosum	L-Valine	-2.14047	0.00723651	-0.000193119	6.70976	1.95e-07	0.000553453	12.7645	1.72e-13	0.000382321	Increase
Parvimonas_unclassified	L-Valine	9.71605	1.92e-10	0.000289179	3.54604	0.000284419	0.000360847	2.48003	0.00331107	0.000174849	Decrease
Parvimonas_micra	L-Valine	5.59562	2.54e-06	0.000207395	3.89646	0.000126923	0.000399748	3.22447	0.000596388	0.000194125	Decrease
Streptococcus_mutans	L-Valine	-14.8573	1.39e-15	-0.00140597	-14.7502	1.78e-15	-0.00106715	9.56174	2.74e-10	0.000376324	Increase
Streptococcus_constellatus	Myristic acid	-1.97069	0.0106982	-0.0038536	-1.92963	0.0117589	-0.00156657	1.49842	0.0317377	0.00782922	Increase
Clostridium_clostridioforme	Myristic acid	-6.0413	9.09e-07	-0.00698849	-3.76816	0.000170546	-0.00343169	1.4789	0.0331973	0.00679513	Increase
Peptostreptococcus_anaerobius	Myristic acid	2.84287	0.00143591	0.0147772	-1.53475	0.0291912	-0.00820975	-1.90024	0.0125822	-0.00498403	Decrease
Streptococcus_anginosus	Ornithine	-4.8633	1.37e-05	-0.00100909	-3.52974	0.000295298	-0.00370312	1.98509	0.0103494	0.00339465	Increase
Streptococcus_constellatus	Oxoadipic acid	-8.61916	2.4e-09	-0.00020402	-4.09874	7.97e-05	-0.000265311	6.97019	1.07e-07	0.000426634	Increase
Pyramidobacter_piscolens	Oxoadipic acid	-17	1e-17	-0.00122873	-5.44749	3.57e-06	-0.00200227	-1.41279	0.0386556	-0.00032127	Increase
Streptococcus_constellatus	Oxoglutaric acid	-17	1e-17	-0.000202428	-11.9132	1.22e-12	-0.000367679	4.57749	2.65e-05	0.000369702	Increase
Peptostreptococcus_stomatis	Oxoglutaric acid	17	1e-17	0.000325353	2.06726	0.00856522	0.000105368	1.36094	0.0435574	0.0002007	Decrease
Streptococcus_parasanguinis	Palmitoleic acid	-5.73769	1.83e-06	-0.000709258	-3.01804	0.000959313	-0.00288169	17	1e-17	0.000425347	Increase
Eggerthella_unclassified	Palmitoleic acid	-2.99936	0.00100147	-0.00401894	1.74887	0.017829	0.00329702	11.8232	1.5e-12	0.000201483	Increase
Sutterella_parvirubra	Palmitoleic acid	1.52816	0.0296377	0.00577502	-3.9113	0.000122658	-0.0251886	-17	1e-17	-0.00109339	Decrease
Streptococcus_anginosus	Pyroglutamic acid	-8.40279	3.96e-09	-0.0135576	-2.92046	0.00120098	-0.0226129	1.30311	0.0497611	0.00846902	Increase
Slackia_unclassified	Pyroglutamic acid	-2.22062	0.00601707	-0.0128474	-1.73558	0.0183831	-0.02133	1.96006	0.0109633	0.00989373	Increase
Oscillibacter_unclassified	Succinic acid	-2.30273	0.00498041	-0.00128885	-4.4483	3.56e-05	-0.001041	-4.73107	1.86e-05	-0.00163049	Decrease
Eggerthella_unclassified	Succinic acid	2.40132	0.00396903	0.00288846	-2.12168	0.00755647	-0.000812708	-3.96068	0.000109476	-0.00136973	Decrease
